# Supplementary material for: Crossing Bacterial Genomic Features and Methylation Patterns with MeStudio: An Epigenomic Analysis Tool
Source: Int J Mol Sci. 2022 Dec 21;24(1):159. doi: 10.3390/ijms24010159 (PMC9820200; doi:10.3390/ijms24010159)
Supplement: Supplementary file 1 [file ijms-24-00159-s001.zip]

Archive with 1 entries (1 files):
- ijms-1997287-supplementary.pdf
